# Supplementary material for: Effects of Oral Nutritional Supplement with β-Hydroxy-β-methylbutyrate (HMB) on Biochemical and Hematological Indices in Community-Dwelling Older Adults at Risk of Malnutrition: Findings from the SHIELD Study
Source: Nutrients. 2024 Jul 31;16(15):2495. doi: 10.3390/nu16152495 (PMC11313967; doi:10.3390/nu16152495)
Supplement: Supplementary file 1 [file nutrients-16-02495-s001.zip]

Archive with 1 entries (1 files):
- nutrients-3085411-supplementary.pdf
